# Supplementary material for: Impedance Sensing and Characterization of Single-Cell Migration in Channels with Selective Protein Coating
Source: Biosensors (Basel). 2026 May 16;16(5):290. doi: 10.3390/bios16050290 (PMC13204719; doi:10.3390/bios16050290)
Supplement: Supplementary file 1 [file biosensors-16-00290-s001.zip]

Archive with 1 entries (1 files):
- biosensors-4261490-supplementary.pdf
